# Supplementary material for: Cost implications of early treatment discontinuation in cancer: a real-world data analysis
Source: Oncologist. 2026 Feb 25;31(4):oyaf436. doi: 10.1093/oncolo/oyaf436 (PMC12995430; doi:10.1093/oncolo/oyaf436)
Supplement: oyaf436_Supplementary_Data [file oyaf436_supplementary_data.zip]

Archive with 2 entries (2 files):
- 2025111 Supplementary Tables_Vroegstoppers_.docx
- 20251110 Supplementary formulas.docx
